# Supplementary material for: Chemically Induced Compatible Interface in Pyrolyzed Bacterial Cellulose/Graphene Sandwich for Electrochemical Energy Storage
Source: Materials (Basel). 2022 Sep 27;15(19):6709. doi: 10.3390/ma15196709 (PMC9571832; doi:10.3390/ma15196709)
Supplement: Supplementary file 1 [file materials-15-06709-s001.zip]

Archive with 1 entries (1 files):
- materials-1888999-Supplementary.pdf
